# Supplementary material for: Generating Practice-Based Evidence in the Use of Guideline-Recommended Combination Therapy for Secondary Prevention of Acute Myocardial Infarction
Source: Pharmacy (Basel). 2022 Nov 3;10(6):147. doi: 10.3390/pharmacy10060147 (PMC9680510; doi:10.3390/pharmacy10060147)
Supplement: Supplementary file 1 [file pharmacy-10-00147-s001.zip]

Archive with 1 entries (1 files):
- pharmacy-1927891-supplementary.pdf
